# Supplementary material for: Improved RNA preparation for RNA-seq of the intracellular bacterium Wolbachia wAlbB
Source: Front Microbiol. 2026 Jan 8;16:1667452. doi: 10.3389/fmicb.2025.1667452 (PMC12865608; doi:10.3389/fmicb.2025.1667452)
Supplement: Supplementary file 2 [file Table_1.xlsx]

## Sheet: rRNAgenes_coordinates
LocusID	rRNA	reference:coordinates	strand
DEJ70_RS05220	largesubunitribosomalRNA (23SrRNA)	NZ_CP031221.1:1066162-1068926	+	NZ_CP031221.1 = genome of Wolbachia (wAlbB)
DEJ70_RS05225	5Sribosomal RNA	NZ_CP031221.1:1068994-1069100	+
DEJ70_RS05685	smallsubunitribosomalRNA (16SrRNA)	NZ_CP031221.1:1172934-1174437	-
LOC115254359	5SribosomalRNA	NW_021837045.1:161461636-161461755	+	NW_021837045.1 = genome of Aedes albopictus
LOC115262385	largesubunitribosomalRNA	NW_021837419.1:1872-4139	-
LOC115262368	5.8SribosomalRNA	NW_021837419.1:4272-4426	-
LOC115262375	smallsubunitribosomalRNA	NW_021837419.1:4501-6288	-
LOC115262381	largesubunitribosomalRNA	NW_021837419.1:7419-10688	-
LOC115262369	5.8SribosomalRNA	NW_021837419.1:10821-10975	-
LOC115262374	smallsubunitribosomalRNA	NW_021837419.1:11051-12838	-
LOC115262382	largesubunitribosomalRNA	NW_021837419.1:13993-17262	-
LOC115262370	5.8SribosomalRNA	NW_021837419.1:17395-17549	-
LOC115262377	smallsubunitribosomalRNA	NW_021837419.1:17625-19412	-
LOC115262384	largesubunitribosomalRNA	NW_021837419.1:20568-23838	-
LOC115262371	5.8SribosomalRNA	NW_021837419.1:23971-24125	-
LOC115262378	smallsubunitribosomalRNA	NW_021837419.1:24201-25988	-
LOC115262383	largesubunitribosomalRNA	NW_021837419.1:27144-30413	-
LOC115262372	5.8SribosomalRNA	NW_021837419.1:30546-30700	-
LOC115262379	smallsubunitribosomalRNA	NW_021837419.1:30776-32563	-
LOC115262373	5.8SribosomalRNA	NW_021837419.1:41024-41178	-
LOC115262380	smallsubunitribosomalRNA	NW_021837419.1:41254-43039	-
LOC115263006	smallsubunitribosomalRNA	NW_021837577.1:522-2308	+
LOC115263005	5.8SribosomalRNA	NW_021837577.1:2384-2537	+
LOC115263011	largesubunitribosomalRNA	NW_021837577.1:2669-5940	+
LOC115263008	smallsubunitribosomalRNA	NW_021837577.1:7085-8872	+
LOC115263016	5.8SribosomalRNA	NW_021837577.1:8948-9102	+
LOC115263010	largesubunitribosomalRNA	NW_021837577.1:9235-12503	+
LOC115263007	smallsubunitribosomalRNA	NW_021837577.1:13651-15434	+
LOC115263004	5.8SribosomalRNA	NW_021837577.1:15512-15665	+
LOC115263013	largesubunitribosomalRNA	NW_021837577.1:15798-19068	+
LOC115263009	smallsubunitribosomalRNA	NW_021837577.1:20211-22017	+
LOC115263003	5.8SribosomalRNA	NW_021837577.1:22093-22247	+
LOC115263014	largesubunitribosomalRNA	NW_021837577.1:22380-25652	+
LOC115263899	5SribosomalRNA	NW_021837719.1:305-423	+
LOC115263896	5SribosomalRNA	NW_021837719.1:619-738	+
LOC115263890	5SribosomalRNA	NW_021837719.1:1374-1493	+
LOC115263901	5SribosomalRNA	NW_021837719.1:1676-1795	+
LOC115263912	5SribosomalRNA	NW_021837719.1:2119-2238	+
LOC115263924	5SribosomalRNA	NW_021837719.1:2743-2862	+
LOC115263902	5SribosomalRNA	NW_021837719.1:3057-3175	+
LOC115263931	5SribosomalRNA	NW_021837719.1:3370-3489	+
LOC115263891	5SribosomalRNA	NW_021837719.1:3677-3796	+
LOC115263900	5SribosomalRNA	NW_021837719.1:4315-4433	+
LOC115263892	5SribosomalRNA	NW_021837719.1:5075-5194	+
LOC115263905	5SribosomalRNA	NW_021837719.1:5817-5935	+
LOC115263903	5SribosomalRNA	NW_021837719.1:6571-6689	+
LOC115263897	5SribosomalRNA	NW_021837719.1:7196-7314	+
LOC115263893	5SribosomalRNA	NW_021837719.1:8739-8858	+
LOC115263898	5SribosomalRNA	NW_021837719.1:9192-9311	+
LOC115263894	5SribosomalRNA	NW_021837719.1:9509-9628	+
LOC115263911	5SribosomalRNA	NW_021837719.1:9828-9951	+
LOC115263904	5SribosomalRNA	NW_021837719.1:10281-10399	+
LOC115263907	5SribosomalRNA	NW_021837719.1:10913-11031	+
LOC115263895	5SribosomalRNA	NW_021837719.1:11683-11802	+
LOC115263906	5SribosomalRNA	NW_021837719.1:12000-12122	+
LOC115263909	5SribosomalRNA	NW_021837719.1:12324-12445	+
LOC115263908	5SribosomalRNA	NW_021837719.1:13263-13381	+
LOC115263913	5SribosomalRNA	NW_021837719.1:14210-14329	+
LOC115263910	5SribosomalRNA	NW_021837719.1:14523-14641	+
LOC115264795	5SribosomalRNA	NW_021837931.1:18946989-18947108	-
LOC115265877	5.8SribosomalRNA	NW_021838153.1:165690072-165690225	-
LOC115265895	5.8SribosomalRNA	NW_021838153.1:165704051-165704204	-
LOC115265907	5.8SribosomalRNA	NW_021838153.1:167915411-167915564	-
LOC115265918	5.8SribosomalRNA	NW_021838153.1:168075359-168075512	-
LOC115265924	5.8SribosomalRNA	NW_021838153.1:168100180-168100333	-
LOC115265883	5.8SribosomalRNA	NW_021838153.1:168118054-168118207	-
LOC115265886	5.8SribosomalRNA	NW_021838153.1:168130477-168130630	-
LOC115265887	5.8SribosomalRNA	NW_021838153.1:168185613-168185766	+
LOC115265888	5.8SribosomalRNA	NW_021838153.1:168231190-168231343	+
LOC115265889	5.8SribosomalRNA	NW_021838153.1:168244248-168244401	+
LOC115265890	5.8SribosomalRNA	NW_021838153.1:168256753-168256906	+
LOC115265891	5.8SribosomalRNA	NW_021838153.1:168270016-168270169	+
LOC115265892	5.8SribosomalRNA	NW_021838153.1:168284381-168284534	+
LOC115265893	5.8SribosomalRNA	NW_021838153.1:168308619-168308772	-
LOC115268404	5.8SribosomalRNA	NW_021838465.1:10292367-10292520	-
LOC115270806	5SribosomalRNA	NW_021838576.1:60438516-60438635	+
LOC115270585	5SribosomalRNA	NW_021838576.1:64998074-64998193	-
LOC115270748	5SribosomalRNA	NW_021838576.1:64998395-64998514	-
LOC115270749	5SribosomalRNA	NW_021838576.1:64998718-64998837	-
LOC115270807	5SribosomalRNA	NW_021838576.1:66186831-66186950	+
LOC115270752	5SribosomalRNA	NW_021838576.1:83281352-83281471	+
LOC115270696	5SribosomalRNA	NW_021838576.1:83281638-83281757	+
LOC115270747	5SribosomalRNA	NW_021838576.1:83281958-83282077	+
LOC115270808	5SribosomalRNA	NW_021838576.1:83283089-83283208	+
LOC115270855	5SribosomalRNA	NW_021838576.1:83283408-83283527	+
LOC115270479	5SribosomalRNA	NW_021838576.1:83283727-83283846	+
LOC115270490	5SribosomalRNA	NW_021838576.1:83284315-83284434	+
LOC115270502	5SribosomalRNA	NW_021838576.1:83284634-83284753	+
LOC115270809	5SribosomalRNA	NW_021838576.1:83284954-83285072	+
LOC115270804	5SribosomalRNA	NW_021838576.1:83285273-83285394	+
LOC115270772	5SribosomalRNA	NW_021838576.1:83285595-83285714	+
LOC115270513	5SribosomalRNA	NW_021838576.1:83285916-83286035	+
LOC115270524	5SribosomalRNA	NW_021838576.1:83286236-83286355	+
LOC115270812	5SribosomalRNA	NW_021838576.1:83286555-83286675	+
LOC115270535	5SribosomalRNA	NW_021838576.1:83286876-83286995	+
LOC115270546	5SribosomalRNA	NW_021838576.1:83287195-83287314	+
LOC115270820	5SribosomalRNA	NW_021838576.1:83287517-83287634	+
LOC115270557	5SribosomalRNA	NW_021838576.1:83287833-83287952	+
LOC115270811	5SribosomalRNA	NW_021838576.1:83288288-83288410	+
LOC115270773	5SribosomalRNA	NW_021838576.1:83288610-83288729	+
LOC115270568	5SribosomalRNA	NW_021838576.1:83288931-83289050	+
LOC115270579	5SribosomalRNA	NW_021838576.1:83289251-83289370	+
LOC115270591	5SribosomalRNA	NW_021838576.1:83289570-83289689	+
LOC115270602	5SribosomalRNA	NW_021838576.1:83290064-83290183	+
LOC115270613	5SribosomalRNA	NW_021838576.1:83290384-83290503	+
LOC115270624	5SribosomalRNA	NW_021838576.1:83290703-83290822	+
LOC115270635	5SribosomalRNA	NW_021838576.1:83291022-83291141	+
LOC115270753	5SribosomalRNA	NW_021838576.1:83291475-83291594	+
LOC115270646	5SribosomalRNA	NW_021838576.1:83292106-83292225	+
LOC115270657	5SribosomalRNA	NW_021838576.1:83292425-83292544	+
LOC115270800	5SribosomalRNA	NW_021838576.1:83292745-83292863	+
LOC115270792	5SribosomalRNA	NW_021838576.1:83293198-83293318	+
LOC115270668	5SribosomalRNA	NW_021838576.1:83293693-83293812	+
LOC115270679	5SribosomalRNA	NW_021838576.1:83294012-83294131	+
LOC115270690	5SribosomalRNA	NW_021838576.1:83294330-83294449	+
LOC115270702	5SribosomalRNA	NW_021838576.1:83294648-83294767	+
LOC115270713	5SribosomalRNA	NW_021838576.1:83294967-83295086	+
LOC115270724	5SribosomalRNA	NW_021838576.1:83295422-83295541	+
LOC115270735	5SribosomalRNA	NW_021838576.1:83295875-83295994	+
LOC115270746	5SribosomalRNA	NW_021838576.1:83296308-83296427	+
LOC115270758	5SribosomalRNA	NW_021838576.1:83296626-83296745	+
LOC115270774	5SribosomalRNA	NW_021838576.1:83296949-83297068	+
LOC115270818	5SribosomalRNA	NW_021838576.1:83297269-83297391	+
LOC115270776	5SribosomalRNA	NW_021838576.1:83538880-83538999	-
LOC115270777	5SribosomalRNA	NW_021838576.1:83539199-83539318	-
LOC115270769	5SribosomalRNA	NW_021838576.1:83539514-83539633	-
LOC115270780	5SribosomalRNA	NW_021838576.1:83540145-83540264	-
LOC115270791	5SribosomalRNA	NW_021838576.1:83540465-83540584	-
LOC115270802	5SribosomalRNA	NW_021838576.1:83540786-83540905	-
LOC115270814	5SribosomalRNA	NW_021838576.1:83541107-83541226	-
LOC115270825	5SribosomalRNA	NW_021838576.1:83541428-83541547	-
LOC115270828	5SribosomalRNA	NW_021838576.1:83541734-83541853	-
LOC115270838	5SribosomalRNA	NW_021838576.1:83542486-83542605	-
LOC115270849	5SribosomalRNA	NW_021838576.1:83543239-83543358	-
LOC115270850	5SribosomalRNA	NW_021838576.1:83543962-83544081	-
LOC115270851	5SribosomalRNA	NW_021838576.1:83544193-83544312	-
LOC115270852	5SribosomalRNA	NW_021838576.1:83544513-83544632	-
LOC115270853	5SribosomalRNA	NW_021838576.1:83545865-83545984	-
LOC115270854	5SribosomalRNA	NW_021838576.1:83546188-83546307	-
LOC115270856	5SribosomalRNA	NW_021838576.1:83546510-83546629	-
LOC115270857	5SribosomalRNA	NW_021838576.1:83547321-83547440	-
LOC115270858	5SribosomalRNA	NW_021838576.1:83547643-83547762	-
LOC115270859	5SribosomalRNA	NW_021838576.1:83547961-83548080	-
LOC115270860	5SribosomalRNA	NW_021838576.1:83548280-83548399	-
LOC115270474	5SribosomalRNA	NW_021838576.1:83548602-83548721	-
LOC115270475	5SribosomalRNA	NW_021838576.1:83548921-83549040	-
LOC115270476	5SribosomalRNA	NW_021838576.1:83549243-83549362	-
LOC115270477	5SribosomalRNA	NW_021838576.1:83549564-83549683	-
LOC115270478	5SribosomalRNA	NW_021838576.1:83549886-83550005	-
LOC115270480	5SribosomalRNA	NW_021838576.1:83550208-83550327	-
LOC115270481	5SribosomalRNA	NW_021838576.1:83550531-83550650	-
LOC115270482	5SribosomalRNA	NW_021838576.1:83550852-83550971	-
LOC115270483	5SribosomalRNA	NW_021838576.1:83551417-83551536	-
LOC115270484	5SribosomalRNA	NW_021838576.1:83551738-83551857	-
LOC115270485	5SribosomalRNA	NW_021838576.1:83552148-83552267	-
LOC115270486	5SribosomalRNA	NW_021838576.1:83552467-83552586	-
LOC115270487	5SribosomalRNA	NW_021838576.1:83552786-83552905	-
LOC115270488	5SribosomalRNA	NW_021838576.1:83557993-83558112	-
LOC115270489	5SribosomalRNA	NW_021838576.1:83558312-83558431	-
LOC115270491	5SribosomalRNA	NW_021838576.1:83558630-83558749	-
LOC115270492	5SribosomalRNA	NW_021838576.1:83559084-83559203	-
LOC115270494	5SribosomalRNA	NW_021838576.1:83559403-83559522	-
LOC115270755	5SribosomalRNA	NW_021838576.1:83559724-83559843	-
LOC115270495	5SribosomalRNA	NW_021838576.1:83582735-83582854	-
LOC115270796	5SribosomalRNA	NW_021838576.1:83583188-83583307	-
LOC115270496	5SribosomalRNA	NW_021838576.1:83583642-83583761	-
LOC115270798	5SribosomalRNA	NW_021838576.1:83583961-83584079	-
LOC115270497	5SribosomalRNA	NW_021838576.1:83584278-83584397	-
LOC115270498	5SribosomalRNA	NW_021838576.1:83584596-83584715	-
LOC115270499	5SribosomalRNA	NW_021838576.1:83585049-83585168	-
LOC115270784	5SribosomalRNA	NW_021838576.1:83585367-83585486	-
LOC115270500	5SribosomalRNA	NW_021838576.1:83585688-83585807	-
LOC115270785	5SribosomalRNA	NW_021838576.1:83586010-83586129	-
LOC115270501	5SribosomalRNA	NW_021838576.1:83586329-83586448	-
LOC115270786	5SribosomalRNA	NW_021838576.1:83586650-83586769	-
LOC115270503	5SribosomalRNA	NW_021838576.1:83586971-83587090	-
LOC115270816	5SribosomalRNA	NW_021838576.1:83587426-83587545	-
LOC115270504	5SribosomalRNA	NW_021838576.1:83587744-83587863	-
LOC115270505	5SribosomalRNA	NW_021838576.1:83588061-83588180	-
LOC115270506	5SribosomalRNA	NW_021838576.1:83588379-83588498	-
LOC115270507	5SribosomalRNA	NW_021838576.1:83588697-83588816	-
LOC115270508	5SribosomalRNA	NW_021838576.1:83589016-83589135	-
LOC115270782	5SribosomalRNA	NW_021838576.1:83589334-83589454	-
LOC115270509	5SribosomalRNA	NW_021838576.1:83589656-83589775	-
LOC115270510	5SribosomalRNA	NW_021838576.1:83590693-83590812	-
LOC115270511	5SribosomalRNA	NW_021838576.1:83591012-83591131	-
LOC115270743	5SribosomalRNA	NW_021838576.1:83594193-83594312	-
LOC115270512	5SribosomalRNA	NW_021838576.1:83594511-83594630	-
LOC115270514	5SribosomalRNA	NW_021838576.1:83595269-83595388	-
LOC115270745	5SribosomalRNA	NW_021838576.1:83595587-83595706	-
LOC115270515	5SribosomalRNA	NW_021838576.1:83595906-83596025	-
LOC115270516	5SribosomalRNA	NW_021838576.1:83596223-83596342	-
LOC115270517	5SribosomalRNA	NW_021838576.1:83596676-83596795	-
LOC115270787	5SribosomalRNA	NW_021838576.1:83596996-83597115	-
LOC115270518	5SribosomalRNA	NW_021838576.1:83597315-83597434	-
LOC115270788	5SribosomalRNA	NW_021838576.1:83597636-83597755	-
LOC115270519	5SribosomalRNA	NW_021838576.1:83597955-83598074	-
LOC115270789	5SribosomalRNA	NW_021838576.1:83598276-83598395	-
LOC115270520	5SribosomalRNA	NW_021838576.1:83598596-83598715	-
LOC115270817	5SribosomalRNA	NW_021838576.1:83599051-83599170	-
LOC115270521	5SribosomalRNA	NW_021838576.1:83599368-83599487	-
LOC115270522	5SribosomalRNA	NW_021838576.1:83599686-83599805	-
LOC115270523	5SribosomalRNA	NW_021838576.1:83600006-83600125	-
LOC115270525	5SribosomalRNA	NW_021838576.1:83600324-83600443	-
LOC115270526	5SribosomalRNA	NW_021838576.1:83600643-83600762	-
LOC115270527	5SribosomalRNA	NW_021838576.1:83600963-83601082	-
LOC115270528	5SribosomalRNA	NW_021838576.1:83601284-83601403	-
LOC115270529	5SribosomalRNA	NW_021838576.1:83602321-83602440	-
LOC115270530	5SribosomalRNA	NW_021838576.1:83602641-83602760	-
LOC115270744	5SribosomalRNA	NW_021838576.1:83605823-83605942	-
LOC115270531	5SribosomalRNA	NW_021838576.1:83606140-83606259	-
LOC115270532	5SribosomalRNA	NW_021838576.1:83606900-83607019	-
LOC115270803	5SribosomalRNA	NW_021838576.1:83607218-83607336	-
LOC115270533	5SribosomalRNA	NW_021838576.1:83607536-83607655	-
LOC115270534	5SribosomalRNA	NW_021838576.1:83607845-83607964	-
LOC115270536	5SribosomalRNA	NW_021838576.1:83608164-83608283	-
LOC115270537	5SribosomalRNA	NW_021838576.1:83608482-83608601	-
LOC115270538	5SribosomalRNA	NW_021838576.1:83608803-83608922	-
LOC115270539	5SribosomalRNA	NW_021838576.1:83609122-83609241	-
LOC115270805	5SribosomalRNA	NW_021838576.1:83620017-83620135	+
LOC115270540	5SribosomalRNA	NW_021838576.1:83620650-83620769	+
LOC115270541	5SribosomalRNA	NW_021838576.1:83620969-83621088	+
LOC115270756	5SribosomalRNA	NW_021838576.1:83621287-83621406	+
LOC115270542	5SribosomalRNA	NW_021838576.1:83622080-83622199	+
LOC115270543	5SribosomalRNA	NW_021838576.1:83622405-83622524	+
LOC115270544	5SribosomalRNA	NW_021838576.1:83622860-83622979	+
LOC115270545	5SribosomalRNA	NW_021838576.1:83623178-83623297	+
LOC115270547	5SribosomalRNA	NW_021838576.1:83623487-83623606	+
LOC115270548	5SribosomalRNA	NW_021838576.1:83623940-83624059	+
LOC115270757	5SribosomalRNA	NW_021838576.1:83624258-83624377	+
LOC115270549	5SribosomalRNA	NW_021838576.1:83624572-83624691	+
LOC115270550	5SribosomalRNA	NW_021838576.1:83624890-83625009	+
LOC115270759	5SribosomalRNA	NW_021838576.1:83625208-83625327	+
LOC115270551	5SribosomalRNA	NW_021838576.1:83625517-83625636	+
LOC115270552	5SribosomalRNA	NW_021838576.1:83625835-83625954	+
LOC115270553	5SribosomalRNA	NW_021838576.1:83626159-83626278	+
LOC115270554	5SribosomalRNA	NW_021838576.1:83626614-83626733	+
LOC115270555	5SribosomalRNA	NW_021838576.1:83626931-83627050	+
LOC115270556	5SribosomalRNA	NW_021838576.1:83627240-83627359	+
LOC115270558	5SribosomalRNA	NW_021838576.1:83627694-83627813	+
LOC115270750	5SribosomalRNA	NW_021838576.1:83628012-83628131	+
LOC115270559	5SribosomalRNA	NW_021838576.1:83628468-83628587	+
LOC115270560	5SribosomalRNA	NW_021838576.1:83628786-83628905	+
LOC115270561	5SribosomalRNA	NW_021838576.1:83629104-83629223	+
LOC115270760	5SribosomalRNA	NW_021838576.1:83629422-83629541	+
LOC115270562	5SribosomalRNA	NW_021838576.1:83629731-83629850	+
LOC115270563	5SribosomalRNA	NW_021838576.1:83630049-83630168	+
LOC115270761	5SribosomalRNA	NW_021838576.1:83630375-83630494	+
LOC115270762	5SribosomalRNA	NW_021838576.1:83630692-83630811	+
LOC115270564	5SribosomalRNA	NW_021838576.1:83631147-83631266	+
LOC115270565	5SribosomalRNA	NW_021838576.1:83631464-83631583	+
LOC115270566	5SribosomalRNA	NW_021838576.1:83631783-83631902	+
LOC115270775	5SribosomalRNA	NW_021838576.1:83632237-83632356	+
LOC115270567	5SribosomalRNA	NW_021838576.1:83632555-83632674	+
LOC115270569	5SribosomalRNA	NW_021838576.1:83632872-83632991	+
LOC115270570	5SribosomalRNA	NW_021838576.1:83633326-83633445	+
LOC115270571	5SribosomalRNA	NW_021838576.1:83633645-83633764	+
LOC115270572	5SribosomalRNA	NW_021838576.1:83633964-83634083	+
LOC115270573	5SribosomalRNA	NW_021838576.1:83634285-83634404	+
LOC115270574	5SribosomalRNA	NW_021838576.1:83634607-83634726	+
LOC115270783	5SribosomalRNA	NW_021838576.1:83634925-83635044	+
LOC115270575	5SribosomalRNA	NW_021838576.1:83635243-83635362	+
LOC115270576	5SribosomalRNA	NW_021838576.1:83635564-83635683	+
LOC115270577	5SribosomalRNA	NW_021838576.1:83635882-83636001	+
LOC115270578	5SribosomalRNA	NW_021838576.1:83636195-83636314	+
LOC115270580	5SribosomalRNA	NW_021838576.1:83636507-83636626	+
LOC115270581	5SribosomalRNA	NW_021838576.1:110637599-110637718	-
LOC115270794	5SribosomalRNA	NW_021838576.1:110646922-110647041	-
LOC115270790	5SribosomalRNA	NW_021838576.1:110647377-110647496	-
LOC115270779	5SribosomalRNA	NW_021838576.1:110647697-110647816	-
LOC115270582	5SribosomalRNA	NW_021838576.1:110648017-110648136	-
LOC115270583	5SribosomalRNA	NW_021838576.1:110648471-110648590	-
LOC115270584	5SribosomalRNA	NW_021838576.1:110649441-110649560	-
LOC115270751	5SribosomalRNA	NW_021838576.1:110649617-110649736	-
LOC115270586	5SribosomalRNA	NW_021838576.1:110649935-110650054	-
LOC115270587	5SribosomalRNA	NW_021838576.1:110651698-110651817	-
LOC115270588	5SribosomalRNA	NW_021838576.1:110652019-110652138	-
LOC115270589	5SribosomalRNA	NW_021838576.1:110652337-110652456	-
LOC115270590	5SribosomalRNA	NW_021838576.1:110652655-110652774	-
LOC115270592	5SribosomalRNA	NW_021838576.1:110653110-110653229	-
LOC115270593	5SribosomalRNA	NW_021838576.1:110653430-110653549	-
LOC115270594	5SribosomalRNA	NW_021838576.1:110653826-110653945	-
LOC115270595	5SribosomalRNA	NW_021838576.1:110654144-110654263	-
LOC115270596	5SribosomalRNA	NW_021838576.1:110654599-110654718	-
LOC115270597	5SribosomalRNA	NW_021838576.1:110654919-110655038	-
LOC115270598	5SribosomalRNA	NW_021838576.1:110655315-110655434	-
LOC115270599	5SribosomalRNA	NW_021838576.1:110655633-110655752	-
LOC115270797	5SribosomalRNA	NW_021838576.1:110656088-110656206	-
LOC115270600	5SribosomalRNA	NW_021838576.1:110656541-110656660	-
LOC115270601	5SribosomalRNA	NW_021838576.1:110656859-110656978	-
LOC115270603	5SribosomalRNA	NW_021838576.1:110657177-110657296	-
LOC115270778	5SribosomalRNA	NW_021838576.1:110657495-110657614	-
LOC115270604	5SribosomalRNA	NW_021838576.1:110658942-110659061	-
LOC115270605	5SribosomalRNA	NW_021838576.1:110659261-110659380	-
LOC115270606	5SribosomalRNA	NW_021838576.1:110659581-110659700	-
LOC115270607	5SribosomalRNA	NW_021838576.1:110659995-110660114	-
LOC115270608	5SribosomalRNA	NW_021838576.1:110660311-110660430	-
LOC115270609	5SribosomalRNA	NW_021838576.1:110660630-110660749	-
LOC115270610	5SribosomalRNA	NW_021838576.1:110660950-110661069	-
LOC115270611	5SribosomalRNA	NW_021838576.1:110661364-110661483	-
LOC115270612	5SribosomalRNA	NW_021838576.1:110661681-110661800	-
LOC115270614	5SribosomalRNA	NW_021838576.1:110662000-110662119	-
LOC115270615	5SribosomalRNA	NW_021838576.1:110662320-110662439	-
LOC115270616	5SribosomalRNA	NW_021838576.1:110662639-110662758	-
LOC115270763	5SribosomalRNA	NW_021838576.1:110662955-110663074	-
LOC115270764	5SribosomalRNA	NW_021838576.1:110663271-110663390	-
LOC115270765	5SribosomalRNA	NW_021838576.1:110663589-110663708	-
LOC115270766	5SribosomalRNA	NW_021838576.1:110663908-110664027	-
LOC115270473	5SribosomalRNA	NW_021838576.1:110664226-110664345	-
LOC115270617	5SribosomalRNA	NW_021838576.1:110664546-110664665	-
LOC115270618	5SribosomalRNA	NW_021838576.1:110664865-110664984	-
LOC115270619	5SribosomalRNA	NW_021838576.1:110665182-110665301	-
LOC115270620	5SribosomalRNA	NW_021838576.1:110665502-110665621	-
LOC115270621	5SribosomalRNA	NW_021838576.1:110665822-110665941	-
LOC115270622	5SribosomalRNA	NW_021838576.1:110666141-110666260	-
LOC115270767	5SribosomalRNA	NW_021838576.1:110666458-110666577	-
LOC115270768	5SribosomalRNA	NW_021838576.1:110666773-110666892	-
LOC115270770	5SribosomalRNA	NW_021838576.1:110667089-110667208	-
LOC115270623	5SribosomalRNA	NW_021838576.1:110667407-110667526	-
LOC115270771	5SribosomalRNA	NW_021838576.1:110667726-110667845	-
LOC115270625	5SribosomalRNA	NW_021838576.1:110668044-110668163	-
LOC115270626	5SribosomalRNA	NW_021838576.1:110668363-110668482	-
LOC115270627	5SribosomalRNA	NW_021838576.1:110668683-110668802	-
LOC115270628	5SribosomalRNA	NW_021838576.1:110669003-110669122	-
LOC115270629	5SribosomalRNA	NW_021838576.1:110669322-110669441	-
LOC115270630	5SribosomalRNA	NW_021838576.1:110669641-110669760	-
LOC115270631	5SribosomalRNA	NW_021838576.1:110669960-110670079	-
LOC115270632	5SribosomalRNA	NW_021838576.1:110670279-110670398	-
LOC115270633	5SribosomalRNA	NW_021838576.1:110670598-110670717	-
LOC115270795	5SribosomalRNA	NW_021838576.1:110670916-110671035	-
LOC115270634	5SribosomalRNA	NW_021838576.1:110671235-110671354	-
LOC115270636	5SribosomalRNA	NW_021838576.1:110671553-110671672	-
LOC115270637	5SribosomalRNA	NW_021838576.1:110671872-110671991	-
LOC115270638	5SribosomalRNA	NW_021838576.1:110672191-110672310	-
LOC115270639	5SribosomalRNA	NW_021838576.1:110672509-110672628	-
LOC115270640	5SribosomalRNA	NW_021838576.1:110672829-110672948	-
LOC115270641	5SribosomalRNA	NW_021838576.1:110673149-110673268	-
LOC115270642	5SribosomalRNA	NW_021838576.1:110673469-110673588	-
LOC115270643	5SribosomalRNA	NW_021838576.1:110673788-110673907	-
LOC115270644	5SribosomalRNA	NW_021838576.1:110674107-110674226	-
LOC115270645	5SribosomalRNA	NW_021838576.1:110674425-110674544	-
LOC115270647	5SribosomalRNA	NW_021838576.1:110674744-110674863	-
LOC115270648	5SribosomalRNA	NW_021838576.1:110675063-110675182	-
LOC115270649	5SribosomalRNA	NW_021838576.1:110675382-110675501	-
LOC115270650	5SribosomalRNA	NW_021838576.1:110675702-110675821	-
LOC115270651	5SribosomalRNA	NW_021838576.1:110676021-110676140	-
LOC115270652	5SribosomalRNA	NW_021838576.1:110676341-110676460	-
LOC115270653	5SribosomalRNA	NW_021838576.1:110676660-110676779	-
LOC115270654	5SribosomalRNA	NW_021838576.1:110676979-110677098	-
LOC115270655	5SribosomalRNA	NW_021838576.1:110677299-110677418	-
LOC115270656	5SribosomalRNA	NW_021838576.1:110677618-110677737	-
LOC115270658	5SribosomalRNA	NW_021838576.1:110677937-110678056	-
LOC115270659	5SribosomalRNA	NW_021838576.1:110678256-110678375	-
LOC115270660	5SribosomalRNA	NW_021838576.1:110678575-110678694	-
LOC115270661	5SribosomalRNA	NW_021838576.1:110678894-110679013	-
LOC115270662	5SribosomalRNA	NW_021838576.1:110679213-110679332	-
LOC115270663	5SribosomalRNA	NW_021838576.1:110679532-110679651	-
LOC115270664	5SribosomalRNA	NW_021838576.1:110679851-110679970	-
LOC115270665	5SribosomalRNA	NW_021838576.1:110680170-110680289	-
LOC115270666	5SribosomalRNA	NW_021838576.1:110680489-110680608	-
LOC115270667	5SribosomalRNA	NW_021838576.1:110680808-110680927	-
LOC115270669	5SribosomalRNA	NW_021838576.1:110681127-110681246	-
LOC115270670	5SribosomalRNA	NW_021838576.1:110681447-110681566	-
LOC115270671	5SribosomalRNA	NW_021838576.1:110681767-110681886	-
LOC115270672	5SribosomalRNA	NW_021838576.1:110682086-110682205	-
LOC115270673	5SribosomalRNA	NW_021838576.1:110682406-110682525	-
LOC115270674	5SribosomalRNA	NW_021838576.1:110682725-110682844	-
LOC115270675	5SribosomalRNA	NW_021838576.1:110683045-110683164	-
LOC115270676	5SribosomalRNA	NW_021838576.1:110683364-110683483	-
LOC115270677	5SribosomalRNA	NW_021838576.1:110683683-110683802	-
LOC115270678	5SribosomalRNA	NW_021838576.1:110684002-110684121	-
LOC115270680	5SribosomalRNA	NW_021838576.1:110684321-110684440	-
LOC115270681	5SribosomalRNA	NW_021838576.1:110684641-110684760	-
LOC115270682	5SribosomalRNA	NW_021838576.1:110684960-110685079	-
LOC115270683	5SribosomalRNA	NW_021838576.1:110685279-110685398	-
LOC115270684	5SribosomalRNA	NW_021838576.1:110685599-110685718	-
LOC115270685	5SribosomalRNA	NW_021838576.1:110685918-110686037	-
LOC115270686	5SribosomalRNA	NW_021838576.1:110686238-110686357	-
LOC115270687	5SribosomalRNA	NW_021838576.1:110686557-110686676	-
LOC115270688	5SribosomalRNA	NW_021838576.1:110686876-110686995	-
LOC115270689	5SribosomalRNA	NW_021838576.1:110687195-110687314	-
LOC115270691	5SribosomalRNA	NW_021838576.1:110687514-110687633	-
LOC115270692	5SribosomalRNA	NW_021838576.1:110687833-110687952	-
LOC115270693	5SribosomalRNA	NW_021838576.1:110688152-110688271	-
LOC115270694	5SribosomalRNA	NW_021838576.1:110688471-110688590	-
LOC115270695	5SribosomalRNA	NW_021838576.1:110688790-110688909	-
LOC115270697	5SribosomalRNA	NW_021838576.1:110689109-110689228	-
LOC115270698	5SribosomalRNA	NW_021838576.1:110689428-110689547	-
LOC115270699	5SribosomalRNA	NW_021838576.1:110689747-110689866	-
LOC115270700	5SribosomalRNA	NW_021838576.1:110690066-110690185	-
LOC115270701	5SribosomalRNA	NW_021838576.1:110690386-110690505	-
LOC115270703	5SribosomalRNA	NW_021838576.1:110690705-110690824	-
LOC115270704	5SribosomalRNA	NW_021838576.1:110691024-110691143	-
LOC115270705	5SribosomalRNA	NW_021838576.1:110691343-110691462	-
LOC115270706	5SribosomalRNA	NW_021838576.1:110691662-110691781	-
LOC115270707	5SribosomalRNA	NW_021838576.1:110691981-110692100	-
LOC115270708	5SribosomalRNA	NW_021838576.1:110692300-110692419	-
LOC115270709	5SribosomalRNA	NW_021838576.1:110692619-110692738	-
LOC115270710	5SribosomalRNA	NW_021838576.1:110692939-110693058	-
LOC115270711	5SribosomalRNA	NW_021838576.1:110693259-110693378	-
LOC115270712	5SribosomalRNA	NW_021838576.1:110693578-110693697	-
LOC115270714	5SribosomalRNA	NW_021838576.1:110693897-110694016	-
LOC115270715	5SribosomalRNA	NW_021838576.1:110694216-110694335	-
LOC115270716	5SribosomalRNA	NW_021838576.1:110694535-110694654	-
LOC115270717	5SribosomalRNA	NW_021838576.1:110694854-110694973	-
LOC115270718	5SribosomalRNA	NW_021838576.1:110695174-110695293	-
LOC115270719	5SribosomalRNA	NW_021838576.1:110695495-110695614	-
LOC115270720	5SribosomalRNA	NW_021838576.1:110695815-110695934	-
LOC115270721	5SribosomalRNA	NW_021838576.1:110696134-110696253	-
LOC115270722	5SribosomalRNA	NW_021838576.1:110696986-110697105	-
LOC115270723	5SribosomalRNA	NW_021838576.1:110697304-110697423	-
LOC115270725	5SribosomalRNA	NW_021838576.1:110697622-110697741	-
LOC115270726	5SribosomalRNA	NW_021838576.1:110697941-110698060	-
LOC115270727	5SribosomalRNA	NW_021838576.1:110698259-110698378	-
LOC115270728	5SribosomalRNA	NW_021838576.1:110698577-110698696	-
LOC115270729	5SribosomalRNA	NW_021838576.1:110698894-110699013	-
LOC115270730	5SribosomalRNA	NW_021838576.1:110699213-110699332	-
LOC115270731	5SribosomalRNA	NW_021838576.1:110699533-110699652	-
LOC115270815	5SribosomalRNA	NW_021838576.1:110699851-110699970	-
LOC115270732	5SribosomalRNA	NW_021838576.1:110700370-110700489	-
LOC115270733	5SribosomalRNA	NW_021838576.1:110700688-110700807	-
LOC115270781	5SribosomalRNA	NW_021838576.1:110701008-110701127	-
LOC115270734	5SribosomalRNA	NW_021838576.1:110701326-110701445	-
LOC115270736	5SribosomalRNA	NW_021838576.1:110701644-110701763	-
LOC115270801	5SribosomalRNA	NW_021838576.1:110701963-110702081	-
LOC115270737	5SribosomalRNA	NW_021838576.1:110702281-110702400	-
LOC115270738	5SribosomalRNA	NW_021838576.1:110702597-110702716	-
LOC115270739	5SribosomalRNA	NW_021838576.1:110702915-110703034	-
LOC115270799	5SribosomalRNA	NW_021838576.1:110703235-110703353	-
LOC115270810	5SribosomalRNA	NW_021838576.1:110703554-110703672	-
LOC115270740	5SribosomalRNA	NW_021838576.1:110703871-110703990	-
LOC115270793	5SribosomalRNA	NW_021838576.1:110704190-110704310	-
LOC115270821	5SribosomalRNA	NW_021838576.1:110704510-110704631	-
LOC115270741	5SribosomalRNA	NW_021838576.1:110704812-110704931	-
LOC115270819	5SribosomalRNA	NW_021838576.1:110705421-110705541	-
LOC115270742	5SribosomalRNA	NW_021838576.1:110706016-110706135	-
LOC115270813	5SribosomalRNA	NW_021838576.1:110706331-110706449	-
LOC115254874	5SribosomalRNA	NW_021838683.1:232878-232997	+
LOC115262386	largesubunitribosomalRNA-pseudogene	NW_021837419.1:33720-40891	-
LOC115265885	largesubunitribosomalRNA-pseudogene	NW_021838153.1:165686117-165689682	-
LOC115265909	smallsubunitribosomalRNA-pseudogene	NW_021838153.1:165690653-165692605	-
LOC115265922	largesubunitribosomalRNA-pseudogene	NW_021838153.1:165699552-165703662	-
LOC115265910	smallsubunitribosomalRNA-pseudogene	NW_021838153.1:165704632-165706584	-
LOC115265881	largesubunitribosomalRNA-pseudogene	NW_021838153.1:168070851-168074958	-
LOC115265884	largesubunitribosomalRNA-pseudogene	NW_021838153.1:168095968-168099775	-
LOC115265911	smallsubunitribosomalRNA-pseudogene	NW_021838153.1:168100766-168102718	-
LOC115265925	largesubunitribosomalRNA-pseudogene	NW_021838153.1:168113551-168117661	-
LOC115265912	smallsubunitribosomalRNA-pseudogene	NW_021838153.1:168118635-168120587	-
LOC115265927	largesubunitribosomalRNA-pseudogene	NW_021838153.1:168125967-168130077	-
LOC115265913	smallsubunitribosomalRNA-pseudogene	NW_021838153.1:168131060-168133012	-
LOC115265914	smallsubunitribosomalRNA-pseudogene	NW_021838153.1:168183230-168185182	+
LOC115265928	largesubunitribosomalRNA-pseudogene	NW_021838153.1:168186157-168190268	+
LOC115265882	largesubunitribosomalRNA-pseudogene	NW_021838153.1:168213174-168217250	+
LOC115265879	largesubunitribosomalRNA-pseudogene	NW_021838153.1:168217477-168221586	+
LOC115265915	smallsubunitribosomalRNA-pseudogene	NW_021838153.1:168228804-168230756	+
LOC115265929	largesubunitribosomalRNA-pseudogene	NW_021838153.1:168231748-168235855	+
LOC115265916	smallsubunitribosomalRNA-pseudogene	NW_021838153.1:168241863-168243815	+
LOC115265878	largesubunitribosomalRNA-pseudogene	NW_021838153.1:168244806-168248913	+
LOC115265917	smallsubunitribosomalRNA-pseudogene	NW_021838153.1:168254370-168256322	+
LOC115265880	largesubunitribosomalRNA-pseudogene	NW_021838153.1:168257310-168261420	+
LOC115265919	smallsubunitribosomalRNA-pseudogene	NW_021838153.1:168267632-168269584	+
LOC115265923	largesubunitribosomalRNA-pseudogene	NW_021838153.1:168270573-168274685	+
LOC115265920	smallsubunitribosomalRNA-pseudogene	NW_021838153.1:168282001-168283953	+
LOC115265926	largesubunitribosomalRNA-pseudogene	NW_021838153.1:168284935-168289048	+
LOC115265921	largesubunitribosomalRNA-pseudogene	NW_021838153.1:168304104-168308214	-
